# Supplementary material for: Self-Efficacy Beliefs of Employees with Mental Disorders or Musculoskeletal Diseases after Sickness-Related Absence: Validation of the German Version of the Return-to-Work Self-Efficacy Scale
Source: Int J Environ Res Public Health. 2022 Aug 15;19(16):10093. doi: 10.3390/ijerph191610093 (PMC9408298; doi:10.3390/ijerph191610093)
Supplement: Supplementary file 1 [file ijerph-19-10093-s001.zip]

Archive with 1 entries (1 files):
- ijerph-1832305-supplementary.pdf
